# Supplementary material for: Lactiplantibacillus plantarum CCNH185 Attenuates Citrobacter rodentium-Induced Colitis by Reshaping Gut Microbiota Structure and Modulating Innate Immunity
Source: Foods. 2026 May 20;15(10):1815. doi: 10.3390/foods15101815 (PMC13206718; doi:10.3390/foods15101815)
Supplement: Supplementary file 1 [file foods-15-01815-s001.zip]

Archive with 1 entries (1 files):
- foods-4306976-supplementary.pdf
